# Supplementary material for: “Regardless, you are not the first woman”: an illustrative case study of contextual risk factors impacting sexual and reproductive health and rights in Nicaragua
Source: BMC Womens Health. 2019 Jun 14;19:76. doi: 10.1186/s12905-019-0771-9 (PMC6570882; doi:10.1186/s12905-019-0771-9)
Supplement: Supplementary file 1 — Interview Guide. (ZIP 32 kb) [file 12905_2019_771_MOESM1_ESM.zip]

Archive with 2 entries (2 files):
- Luffyetal_IDI Guide_English05.28.19R7.docx
- Luffyetal_IDI Guide_Spanish05.28.19R7.docx
